# Supplementary material for: Prognosis of Advanced Heart Failure Patients according to Their Hemodynamic Profile Based on the Modified Forrester Classification
Source: J Clin Med. 2022 Jun 24;11(13):3663. doi: 10.3390/jcm11133663 (PMC9267518; doi:10.3390/jcm11133663)
Supplement: Supplementary file 1 [file jcm-11-03663-s001.zip]

Archive with 1 entries (1 files):
- jcm-1753785-supplementary.pdf
